# Supplementary material for: Climate Change Sentiment on Twitter: An Unsolicited Public Opinion Poll
Source: PLoS One. 2015 Aug 20;10(8):e0136092. doi: 10.1371/journal.pone.0136092 (PMC4546368; doi:10.1371/journal.pone.0136092)
Supplement: S1 File — (ZIP) [file pone.0136092.s001.zip]

Archive with 2,134 entries (2,133 files):
- climate/
- climate/2008-09-11.csv
- climate/2008-09-12.csv
- climate/2008-09-13.csv
- climate/2008-09-14.csv
- climate/2008-09-15.csv
- climate/2008-09-16.csv
- climate/2008-09-17.csv
- climate/2008-09-18.csv
- climate/2008-09-19.csv
- climate/2008-09-20.csv
- climate/2008-09-21.csv
- climate/2008-09-22.csv
- climate/2008-09-23.csv
- climate/2008-09-24.csv
- climate/2008-09-25.csv
- climate/2008-09-26.csv
- climate/2008-09-27.csv
- climate/2008-09-28.csv
- climate/2008-09-29.csv
- climate/2008-09-30.csv
- climate/2008-10-01.csv
- climate/2008-10-02.csv
- climate/2008-10-03.csv
- climate/2008-10-04.csv
- climate/2008-10-05.csv
- climate/2008-10-06.csv
- climate/2008-10-07.csv
- climate/2008-10-08.csv
- climate/2008-10-09.csv
- climate/2008-10-10.csv
- climate/2008-10-11.csv
- climate/2008-10-12.csv
- climate/2008-10-13.csv
- climate/2008-10-14.csv
- climate/2008-10-15.csv
- climate/2008-10-16.csv
- climate/2008-10-17.csv
- climate/2008-10-18.csv
- climate/2008-10-19.csv
- climate/2008-10-20.csv
- climate/2008-10-21.csv
- climate/2008-10-22.csv
- climate/2008-10-23.csv
- climate/2008-10-24.csv
- climate/2008-10-25.csv
- climate/2008-10-26.csv
- climate/2008-10-27.csv
- climate/2008-10-28.csv
- climate/2008-10-29.csv
- climate/2008-10-30.csv
- climate/2008-10-31.csv
- climate/2008-11-01.csv
- climate/2008-11-02.csv
- climate/2008-11-03.csv
- climate/2008-11-04.csv
- climate/2008-11-05.csv
- climate/2008-11-06.csv
- climate/2008-11-07.csv
- climate/2008-11-08.csv
- climate/2008-11-09.csv
- climate/2008-11-10.csv
- climate/2008-11-11.csv
- climate/2008-11-12.csv
- climate/2008-11-13.csv
- climate/2008-11-14.csv
- climate/2008-11-15.csv
- climate/2008-11-16.csv
- climate/2008-11-17.csv
- climate/2008-11-18.csv
- climate/2008-11-19.csv
- climate/2008-11-20.csv
- climate/2008-11-21.csv
- climate/2008-11-22.csv
- climate/2008-11-23.csv
- climate/2008-11-24.csv
- climate/2008-11-25.csv
- climate/2008-11-26.csv
- climate/2008-11-27.csv
- climate/2008-11-28.csv
- climate/2008-11-29.csv
- climate/2008-11-30.csv
- climate/2008-12-01.csv
- climate/2008-12-02.csv
- climate/2008-12-03.csv
- climate/2008-12-04.csv
- climate/2008-12-05.csv
- climate/2008-12-06.csv
- climate/2008-12-07.csv
- climate/2008-12-08.csv
- climate/2008-12-09.csv
- climate/2008-12-10.csv
- climate/2008-12-11.csv
- climate/2008-12-12.csv
- climate/2008-12-13.csv
- climate/2008-12-14.csv
- climate/2008-12-15.csv
- climate/2008-12-16.csv
- climate/2008-12-17.csv
- climate/2008-12-18.csv
- climate/2008-12-19.csv
- climate/2008-12-20.csv
- climate/2008-12-21.csv
- climate/2008-12-22.csv
- climate/2008-12-23.csv
- climate/2008-12-24.csv
- climate/2008-12-25.csv
- climate/2008-12-26.csv
- climate/2008-12-27.csv
- climate/2008-12-28.csv
- climate/2008-12-29.csv
- climate/2008-12-30.csv
- climate/2008-12-31.csv
- climate/2009-01-01.csv
- climate/2009-01-02.csv
- climate/2009-01-03.csv
- climate/2009-01-04.csv
- climate/2009-01-05.csv
- climate/2009-01-06.csv
- climate/2009-01-07.csv
- climate/2009-01-08.csv
- climate/2009-01-09.csv
- climate/2009-01-10.csv
- climate/2009-01-11.csv
- climate/2009-01-12.csv
- climate/2009-01-13.csv
- climate/2009-01-14.csv
- climate/2009-01-15.csv
- climate/2009-01-16.csv
- climate/2009-01-17.csv
- climate/2009-01-18.csv
- climate/2009-01-19.csv
- climate/2009-01-20.csv
- climate/2009-01-21.csv
- climate/2009-01-22.csv
- climate/2009-01-23.csv
- climate/2009-01-24.csv
- climate/2009-01-25.csv
- climate/2009-01-26.csv
- climate/2009-01-27.csv
- climate/2009-01-28.csv
- climate/2009-01-29.csv
- climate/2009-01-30.csv
- climate/2009-01-31.csv
- climate/2009-02-01.csv
- climate/2009-02-02.csv
- climate/2009-02-03.csv
- climate/2009-02-04.csv
- climate/2009-02-05.csv
- climate/2009-02-06.csv
- climate/2009-02-07.csv
- climate/2009-02-08.csv
- climate/2009-02-09.csv
- climate/2009-02-10.csv
- climate/2009-02-11.csv
- climate/2009-02-12.csv
- climate/2009-02-13.csv
- climate/2009-02-14.csv
- climate/2009-02-15.csv
- climate/2009-02-16.csv
- climate/2009-02-17.csv
- climate/2009-02-18.csv
- climate/2009-02-19.csv
- climate/2009-02-20.csv
- climate/2009-02-21.csv
- climate/2009-02-22.csv
- climate/2009-02-23.csv
- climate/2009-02-24.csv
- climate/2009-02-25.csv
- climate/2009-02-26.csv
- climate/2009-02-27.csv
- climate/2009-02-28.csv
- climate/2009-03-01.csv
- climate/2009-03-02.csv
- climate/2009-03-03.csv
- climate/2009-03-04.csv
- climate/2009-03-05.csv
- climate/2009-03-06.csv
- climate/2009-03-07.csv
- climate/2009-03-08.csv
- climate/2009-03-09.csv
- climate/2009-03-10.csv
- climate/2009-03-11.csv
- climate/2009-03-12.csv
- climate/2009-03-13.csv
- climate/2009-03-14.csv
- climate/2009-03-15.csv
- climate/2009-03-16.csv
- climate/2009-03-17.csv
- climate/2009-03-18.csv
- climate/2009-03-19.csv
- climate/2009-03-20.csv
- climate/2009-03-21.csv
- climate/2009-03-22.csv
- climate/2009-03-23.csv
- climate/2009-03-24.csv
- climate/2009-03-25.csv
- climate/2009-03-26.csv
- climate/2009-03-27.csv
- climate/2009-03-28.csv
- climate/2009-03-29.csv
- climate/2009-03-30.csv
- climate/2009-03-31.csv
- climate/2009-04-01.csv
- climate/2009-04-02.csv
- climate/2009-04-03.csv
- climate/2009-04-04.csv
- climate/2009-04-05.csv
- climate/2009-04-06.csv
- climate/2009-04-07.csv
- climate/2009-04-08.csv
- climate/2009-04-09.csv
- climate/2009-04-10.csv
- climate/2009-04-11.csv
- climate/2009-04-12.csv
- climate/2009-04-13.csv
- climate/2009-04-14.csv
- climate/2009-04-15.csv
- climate/2009-04-16.csv
- climate/2009-04-17.csv
- climate/2009-04-18.csv
- climate/2009-04-19.csv
- climate/2009-04-20.csv
- climate/2009-04-21.csv
- climate/2009-04-22.csv
- climate/2009-04-23.csv
- climate/2009-04-24.csv
- climate/2009-04-25.csv
- climate/2009-04-26.csv
- climate/2009-04-27.csv
- climate/2009-04-28.csv
- climate/2009-04-29.csv
- climate/2009-04-30.csv
- climate/2009-05-01.csv
- climate/2009-05-02.csv
- climate/2009-05-03.csv
- climate/2009-05-04.csv
- climate/2009-05-05.csv
- climate/2009-05-06.csv
- climate/2009-05-07.csv
- climate/2009-05-08.csv
- climate/2009-05-09.csv
- climate/2009-05-10.csv
- climate/2009-05-11.csv
- climate/2009-05-12.csv
- climate/2009-05-13.csv
- climate/2009-05-14.csv
- climate/2009-05-15.csv
- climate/2009-05-16.csv
- climate/2009-05-17.csv
- climate/2009-05-18.csv
- climate/2009-05-19.csv
- climate/2009-05-20.csv
- climate/2009-05-21.csv
- climate/2009-05-22.csv
- climate/2009-05-23.csv
- climate/2009-05-24.csv
- climate/2009-05-25.csv
- climate/2009-05-26.csv
- climate/2009-05-27.csv
- climate/2009-05-28.csv
- climate/2009-05-29.csv
- climate/2009-05-30.csv
- climate/2009-05-31.csv
- climate/2009-06-01.csv
- climate/2009-06-02.csv
- climate/2009-06-03.csv
- climate/2009-06-04.csv
- climate/2009-06-05.csv
- climate/2009-06-06.csv
- climate/2009-06-07.csv
- climate/2009-06-08.csv
- climate/2009-06-09.csv
- climate/2009-06-10.csv
- climate/2009-06-11.csv
- climate/2009-06-12.csv
- climate/2009-06-13.csv
- climate/2009-06-14.csv
- climate/2009-06-15.csv
- climate/2009-06-16.csv
- climate/2009-06-17.csv
- climate/2009-06-18.csv
- climate/2009-06-19.csv
- climate/2009-06-20.csv
- climate/2009-06-21.csv
- climate/2009-06-22.csv
- climate/2009-06-23.csv
- climate/2009-06-24.csv
- climate/2009-06-25.csv
- climate/2009-06-26.csv
- climate/2009-06-27.csv
- climate/2009-06-28.csv
- climate/2009-06-29.csv
- climate/2009-06-30.csv
- climate/2009-07-01.csv
- climate/2009-07-02.csv
- climate/2009-07-03.csv
- climate/2009-07-04.csv
- climate/2009-07-05.csv
- climate/2009-07-06.csv
[truncated: 1,834 more entries]
